# Supplementary material for: HER2 c-Terminal Fragments Are Expressed via Internal Translation of the HER2 mRNA
Source: Int J Mol Sci. 2022 Aug 23;23(17):9549. doi: 10.3390/ijms23179549 (PMC9455161; doi:10.3390/ijms23179549)
Supplement: Supplementary file 1 [file ijms-23-09549-s001.zip]

Archive with 1 entries (1 files):
- ijms-1763797-supplementary.pdf
